# Supplementary material for: Tamoxifen induces radioresistance through NRF2-mediated metabolic reprogramming in breast cancer
Source: Cancer Metab. 2023 Feb 8;11:3. doi: 10.1186/s40170-023-00304-4 (PMC9909892; doi:10.1186/s40170-023-00304-4)
Supplement: Supplementary file 1 — Additional file 1: Figure S1. No difference in OCR or ECAR was detected between the WT and TAM-R cells or with acute tamoxifen treatment. [file 40170_2023_304_MOESM1_ESM.xlsx]

## Sheet: Blad1
ensg	Associated Gene Name	fold change TAM-R / WT
ENSG00000197150	ABCB8	1.0535
ENSG00000103222	ABCC1	0.934244
ENSG00000108846	ABCC3	1.61929
ENSG00000118777	ABCG2	8.03895
ENSG00000161533	ACOX1	1.32622
ENSG00000087008	ACOX3	1.3181
ENSG00000153093	ACOXL	16.295
ENSG00000197894	ADH5	0.638707
ENSG00000106546	AHR	1.57231
ENSG00000042286	AIFM2	2.24284
ENSG00000142208	AKT1	1.08772
ENSG00000023330	ALAS1	0.87589
ENSG00000170017	ALCAM	2.12334
ENSG00000164904	ALDH7A1	1.53184
ENSG00000012779	ALOX5	5.22676
ENSG00000198796	ALPK2	469.17
ENSG00000111875	ASF1A	0.991272
ENSG00000105929	ATP6V0A4	12.5982
ENSG00000135454	B4GALNT1	1.50111
ENSG00000168398	BDKRB2	8.03719
ENSG00000186222	BLOC1S4	1.01359
ENSG00000157617	C2CD2	1.37323
ENSG00000004660	CAMKK1	1.81453
ENSG00000142330	CAPN10	1.13875
ENSG00000121691	CAT	1.22066
ENSG00000159228	CBR1	1.0817
ENSG00000173992	CCS	1.09746
ENSG00000082438	COBLL1	0.97353
ENSG00000140465	CYP1A1	26.4416
ENSG00000138061	CYP1B1	1.974
ENSG00000160049	DFFA	1.05593
ENSG00000162496	DHRS3	1.39103
ENSG00000179151	EDC3	1.06736
ENSG00000143819	EPHX1	1.571
ENSG00000163946	FAM208A	1.12158
ENSG00000169710	FASN	3.28995
ENSG00000161513	FDXR	1.01675
ENSG00000160211	G6PD	2.78785
ENSG00000001084	GCLC	1.52044
ENSG00000023909	GCLM	1.36219
ENSG00000148672	GLUD1	0.964537
ENSG00000111711	GOLT1B	0.929895
ENSG00000167468	GPX4	0.623222
ENSG00000164294	GPX8	2.08235
ENSG00000104687	GSR	1.26888
ENSG00000197448	GSTK1	1.45724
ENSG00000138642	HERC6	4.30006
ENSG00000153187	HNRNPU	1.30608
ENSG00000138413	IDH1	2.37574
ENSG00000146674	IGFBP3	5.13673
ENSG00000163702	IL17RC	0.835956
ENSG00000187608	ISG15	3.19073
ENSG00000116679	IVNS1ABP	1.10442
ENSG00000120733	KDM3B	1.2284
ENSG00000079999	KEAP1	0.919701
ENSG00000198589	LRBA	1.38033
ENSG00000078018	MAP2	1.4176
ENSG00000065833	ME1	0.960263
ENSG00000008394	MGST1	0.630156
ENSG00000085871	MGST2	1.07937
ENSG00000143198	MGST3	1.20181
ENSG00000156103	MMP16	29.1743
ENSG00000133026	MYH10	1.62914
ENSG00000116044	NFE2L2	1.36568
ENSG00000181019	NQO1	1.6109
ENSG00000089127	OAS1	12.4171
ENSG00000178685	PARP10	9.33492
ENSG00000078674	PCM1	1.09361
ENSG00000116005	PCYOX1	1.25922
ENSG00000150593	PDCD4	1.09227
ENSG00000140992	PDPK1	1.12169
ENSG00000142657	PGD	1.05433
ENSG00000132424	PNISR	1.90536
ENSG00000186141	POLR3C	1.08433
ENSG00000105171	POP4	0.962717
ENSG00000166387	PPFIBP2	4.87211
ENSG00000040487	PQLC2	1.44721
ENSG00000117450	PRDX1	0.878039
ENSG00000130723	PRRC2B	1.1001
ENSG00000148344	PTGES	2.11986
ENSG00000184007	PTP4A2	0.984282
ENSG00000152894	PTPRK	1.04054
ENSG00000025039	RRAGD	3.49742
ENSG00000125844	RRBP1	1.60836
ENSG00000163220	S100A9	15.0472
ENSG00000073060	SCARB1	1.2878
ENSG00000099194	SCD	7.74974
ENSG00000198879	SFMBT2	5.79222
ENSG00000107957	SH3PXD2A	8.58995
ENSG00000168003	SLC3A2	0.806819
ENSG00000211584	SLC48A1	0.93395
ENSG00000151012	SLC7A11	1.70985
ENSG00000142168	SOD1	0.841035
ENSG00000112096	SOD2	1.24938
ENSG00000181449	SOX2	5.96762
ENSG00000171621	SPSB1	0.541165
ENSG00000147526	TACC1	2.11484
ENSG00000177156	TALDO1	1.3419
ENSG00000177565	TBL1XR1	1.21787
ENSG00000003436	TFPI	1.64894
ENSG00000116001	TIA1	0.905063
ENSG00000163931	TKT	1.02523
ENSG00000175606	TMEM70	0.915322
ENSG00000182704	TSKU	4.52683
ENSG00000198431	TXNRD1	1.43485
ENSG00000137831	UACA	1.31202
ENSG00000135018	UBQLN1	0.936527
ENSG00000243566	UPK3B	1.70888
ENSG00000186153	WWOX	1.08818
ENSG00000204160	ZDHHC18	1.23572
